# Supplementary material for: The impact and potential mechanisms of long noncoding RNA ENST00000521141.1 on human white adipocyte differentiation
Source: J Endocrinol. 2026 Apr 21;269(1):e250360. doi: 10.1530/JOE-25-0360 (PMC13130826; doi:10.1530/JOE-25-0360)
Supplement: Supplementary file 2 [file supplementary_table_1.xls]

## Sheet: Sheet1
Table S1: Primers used in the study are listed.
Gene	Forward Sequence (5' to 3')	Reverse Sequence(5' to 3')
LncRNA521141(ENST00000521141)	ACGGAGCCACTTGCTTAGAG	GGATAGCTGGGCGTTCTGAG
ENST00000515356	TCCACAGAAGCTGGAGTCCT	CACATTGTTGCTGACCTGCT
NR_038405	CCATCTTGAGAAGGCCTCAG	CAGCCAATTCCTTTCTGCTC
uc004aem.1	TCCAAAATGGTCTCCTGGTC	TGCATCGTGGTTCCAAGTTA
ENST00000513406	TCCACAGAAGCTGGAGTCCT	CACATTGTTGCTGACCTGCT
TCONS_00022845	CTGAGTGGAGAAGGGCAGTC	AGACACCCACACGACACAAA
ENST00000442197	TGTCTGCAGTAGGAGCATGG	TAAGCGTGGTGCAAACAGAG
ENST00000549807	GAAAAGAACCCAGCAATGGA	TCCCAGGGCCTTATAGGATT
TCONS_00000842	CATTGCGAAAACACATCCTG	ATTACAGGCATGCATCACCA
uc022agm.1	ATTAGCAGGTGTTCGGATCG	TGCCTTCTCCAAATGGAATC
ENST00000563280	ACCTTGACGAAGCACTCGTT	TGGTGGGTTGTCTCAACATC
ENST00000554369	CAGTTGCCTCTGGGTAGGAG	CTCATTGCATCCATCATTGG
CEBPα	TGGACAAGAACAGCAACGAG	TTGTCACTGGTCAGCTCCAG
PPARγ	GCTGTGCAGGAGATCACAGA	GGGCTCCATAAAGTCACCAA
CEBPβ	GACAAGCACAGCGACGAGTA	AGCTGCTCCACCTTCTTCTG
SREBP1C	ACAGTGACTTCCCTGGCCTAT	GCATGGACGGGTACATCTTCAA
FABP4	GGCCAGGAATTTGACGAAGT	ATCCCACAGAATGTTGTAGAGT
LPL	TCATTCCCGGAGTAGCAGAGT	GGCCACAAGTTTTGGCACC
FASN	TCTGGTTCTTACGTCTGTTGC	CTGTGCAGTCCCTAGCTTTCC
ATGL	GTGTCAGACGGCGAGAATG	TGGAGGGAGGGAGGGATG
HSL	GGCACTTTCTGAGTGGGTCA	CGACGTCCCACTGTATCCTG
PEBP4	TTTCTACCCAGAGTTGGGGAA	GGAACTTGACTATCGGCTCCA
TSHR	GGAATGGGGTGTTCGTCTCC	GCGTTGAATATCCTTGCAGGT
PDGFRA	TTGAAGGCAGGCACATTTACA	GCGACAAGGTATAATGGCAGAAT
HGF	GCTATCGGGGTAAAGACCTACA	CGTAGCGTACCTCTGGATTGC
KITLG	AATCCTCTCGTCAAAACTGAAGG	CCATCTCGCTTATCCAACAATGA
EPHA2	ACTACGGCACCAACTTCCAG	GTAGAAGCCTTTGCGGGTGA
ITGA2	GGGAATCAGTATTACACAACGGG	CCACAACATCTATGAGGGAAGGG
EREG	GTGATTCCATCATGTATCCCAGG	GCCATTCATGTCAGAGCTACACT
ITGB3	GTGACCTGAAGGAGAATCTGC	CCGGAGTGCAATCCTCTGG
GPX3	AGAGCCGGGGACAAGAGAA	ATTTGCCAGCATACTGCTTGA
ATP1B1	TGCTGCTCACCATCAGTGAAT	TGGGATCATTAGGACGAAAGGA
DIO2	TCCTCCTCGATGCCTACAAAC	CACAGACTAATTTGCCTTGGGA
ADCY1	AGGCACGACAATGTGAGCATC	TTCATCGAACTTGCCGAAGAG
PPIA	TTCATCTGCACTGCCAAGAC	TCGAGTTGTCCACAGTCAGC
ENST00000521141.1-sh2	CCGUACAUCUGCAUCUUAUTT	AUAAGAUGCAGAUGUACGGTT
ENST00000521141.1-sh3	CCACAGCAGUCGUCAUCAUTT	AUGAUGACGACUGCUGUGGTT
PDGFRA ShRNA	CGGTGAAAGACAGTGGAGATT
