# Supplementary material for: The impact and potential mechanisms of long noncoding RNA ENST00000521141.1 on human white adipocyte differentiation
Source: J Endocrinol. 2026 Apr 21;269(1):e250360. doi: 10.1530/JOE-25-0360 (PMC13130826; doi:10.1530/JOE-25-0360)
Supplement: Supplementary file 3 [file supplementary_table_2.xlsx]

## Sheet: Table S2
Table S2：TOP300 differentially upregulated lncRNAs between human mature adipocytes(Ad group) and preadipcytes (PreAd group)
seqname	GeneSymbol	Ad group	PreAd group	Fold change	RNAlength	relationship	Associated_gene_acc	Associated_gene_name	Associated_protein_name
TCONS_00018500	XLOC_008811	751.691	0.00665167	7.23206793131568	4872	intergenic
uc002xuq.1	AK055386	4941.72	0.0088312170187825	6.82317	3404	intergenic
TCONS_00018501	XLOC_008811	409.616	0.0141216	6.14595	5084	intergenic
NR_038405	FGF13-AS1	318.25	0.0157109	5.99209	849	intronic antisense	NM_001139498	FGF13	fibroblast growth factor 13 isoform 4
NR_038405	FGF13-AS1	318.25	0.0157109	5.99209	849	intronic antisense	NM_001139500	FGF13	fibroblast growth factor 13 isoform 2
NR_038405	FGF13-AS1	318.25	0.0157109	5.99209	849	intronic antisense	NM_001139501	FGF13	fibroblast growth factor 13 isoform 3
NR_038405	FGF13-AS1	318.25	0.0157109	5.99209	849	intronic antisense	NM_001139502	FGF13	fibroblast growth factor 13 isoform 3
NR_038405	FGF13-AS1	318.25	0.0157109	5.99209	849	intronic antisense	NM_033642	FGF13	fibroblast growth factor 13 isoform 5
TCONS_00015182	XLOC_007236	837.804	0.0180553	5.79143	202	intergenic
NR_027910	CALB2	724.726	0.0205992	5.60127	1445	exon sense-overlapping	NM_001740	CALB2	calretinin isoform 1
NR_027910	CALB2	724.726	0.0205992	5.60127	1445	exon sense-overlapping	NM_007088	CALB2	calretinin isoform 22k
ENST00000521141	RP11-459E5.1	1859.13	0.0211909	5.56041	1630	intronic antisense	NM_144962	PEBP4	phosphatidylethanolamine-binding protein 4 precursor	REFERENCE 5 (bases 1 to 901) AUTHORS Fox CS, Liu Y, White CC, Feitosa M, Smith AV, Heard-Costa N, Lohman K, Johnson AD, Foster MC, Greenawalt DM, Griffin P, Ding J, Newman AB, Tylavsky F, Miljkovic I, Kritchevsky SB, Launer L, Garcia M, Eiriksdottir G, Carr JJ, Gudnason V, Harris TB, Cupples LA and Borecki IB. CONSRTM GIANT Consortium; MAGIC Consortium; GLGC Consortium TITLE Genome-wide associati…
ENST00000514114	CTC-564N23.3	6233.87	0.0216344	5.53053	527	bidirectional	NM_032367	ZBED3	zinc finger BED domain-containing protein 3	1.TITLE Genetic risk reclassification for type 2 diabetes by age below or above 50 years using 40 type 2 diabetes risk single nucleotide polymorphisms JOURNAL Diabetes Care 34 (1), 121-125 (2011) PUBMED 20889853 2.TITLE Identification of zinc-finger BED domain-containing 3 (Zbed3) as a novel Axin-interacting protein that activates Wnt/beta-catenin signaling JOURNAL J. Biol. Chem. 284 (11), 6683-6…
uc001gzl.3	BC034684	6915.43	0.0225551	5.4704	460	exon sense-overlapping	NM_001276	CHI3L1	chitinase-3-like protein 1 precursor
CA397533		951.274	0.022665	5.46339	609	intergenic
ENST00000457602	AC097495.2	273.164	0.0246846	5.34024	574	intergenic
ENST00000515356	CTC-564N23.3	33696.5	0.0248876	5.32843	1987	intergenic
TCONS_00008952	XLOC_003811	427.968	0.0250776	5.31746	254	intergenic
NR_046175	LOC286297	970.91	0.0254393	5.2968	2591	intergenic
ENST00000513071	RP11-286E11.1	391.819	0.0258193	5.27541	638	intronic antisense	NM_183075	CYP2U1	cytochrome P450 2U1
ENST00000513071	RP11-286E11.1	391.819	0.0258193	5.27541	638	natural antisense	NM_001136257	SGMS2	phosphatidylcholine:ceramide cholinephosphotransferase 2
ENST00000513071	RP11-286E11.1	391.819	0.0258193	5.27541	638	natural antisense	NM_001136258	SGMS2	phosphatidylcholine:ceramide cholinephosphotransferase 2
ENST00000513071	RP11-286E11.1	391.819	0.0258193	5.27541	638	natural antisense	NM_152621	SGMS2	phosphatidylcholine:ceramide cholinephosphotransferase 2
ENST00000521802	RP11-231D20.2	1315.18	0.0269748	5.21224	415	intergenic
TCONS_00025556	XLOC_012385	816.286	0.0269904	5.21141	214	intergenic
TCONS_00010751	XLOC_004478	270.968	0.027867	5.1653	1272	intergenic
TCONS_00017283	XLOC_008102	166.96	0.0299474	5.06143	215	intergenic
TCONS_00010773	XLOC_004517	632.167	0.0312554	4.99975	583	intergenic
ENST00000492981	RP11-271C24.2	325.952	0.0314755	4.98963	303	natural antisense	NM_001690	ATP6V1A	V-type proton ATPase catalytic subunit A
ENST00000513406	CTC-564N23.3	761.665	0.0342685	4.86697	713	intergenic
NR_027760	CSF2RA	349.241	0.0363465	4.78204	1719	exon sense-overlapping	NM_001161529	CSF2RA	granulocyte-macrophage colony-stimulating factor receptor subunit alpha isoform a precursor
NR_027760	CSF2RA	349.241	0.0363465	4.78204	1719	exon sense-overlapping	NM_001161530	CSF2RA	granulocyte-macrophage colony-stimulating factor receptor subunit alpha isoform f precursor
NR_027760	CSF2RA	349.241	0.0363465	4.78204	1719	exon sense-overlapping	NM_001161531	CSF2RA	granulocyte-macrophage colony-stimulating factor receptor subunit alpha isoform g precursor
NR_027760	CSF2RA	349.241	0.0363465	4.78204	1719	exon sense-overlapping	NM_001161532	CSF2RA	granulocyte-macrophage colony-stimulating factor receptor subunit alpha isoform h
NR_027760	CSF2RA	349.241	0.0363465	4.78204	1719	exon sense-overlapping	NM_006140	CSF2RA	granulocyte-macrophage colony-stimulating factor receptor subunit alpha isoform a precursor
NR_027760	CSF2RA	349.241	0.0363465	4.78204	1719	exon sense-overlapping	NM_172245	CSF2RA	granulocyte-macrophage colony-stimulating factor receptor subunit alpha isoform a precursor
NR_027760	CSF2RA	349.241	0.0363465	4.78204	1719	exon sense-overlapping	NM_172246	CSF2RA	granulocyte-macrophage colony-stimulating factor receptor subunit alpha isoform b precursor
NR_027760	CSF2RA	349.241	0.0363465	4.78204	1719	exon sense-overlapping	NM_172247	CSF2RA	granulocyte-macrophage colony-stimulating factor receptor subunit alpha isoform c precursor
NR_027760	CSF2RA	349.241	0.0363465	4.78204	1719	exon sense-overlapping	NM_172249	CSF2RA	granulocyte-macrophage colony-stimulating factor receptor subunit alpha isoform e precursor
ENST00000563690	RP11-264M12.2	421.144	0.0373241	4.74375	800	natural antisense	NM_001105663	NUDT7	peroxisomal coenzyme A diphosphatase NUDT7 isoform 1
ENST00000563690	RP11-264M12.2	421.144	0.0373241	4.74375	800	natural antisense	NM_001243657	NUDT7	peroxisomal coenzyme A diphosphatase NUDT7 isoform 3
ENST00000563690	RP11-264M12.2	421.144	0.0373241	4.74375	800	natural antisense	NM_001243660	NUDT7	peroxisomal coenzyme A diphosphatase NUDT7 isoform 4
ENST00000563690	RP11-264M12.2	421.144	0.0373241	4.74375	800	natural antisense	NM_001243661	NUDT7	peroxisomal coenzyme A diphosphatase NUDT7 isoform 2
uc003gnd.4	BC070495	132.754	0.0383259	4.70554	1275	intergenic
ENST00000434309	RP11-91K9.1	273.921	0.0389893	4.68078	581	intergenic
TCONS_00010748	XLOC_004478	280.439	0.0403978	4.62958	1636	intergenic
TCONS_00010749	XLOC_004478	321.275	0.0414165	4.59365	1704	intergenic
ENST00000542477	RP11-807H22.5	128.662	0.0439823	4.50693	698	intergenic
uc001vih.1	AK098560	112.427	0.0444735	4.49091	1525	intergenic
uc003wtr.1	BC038546	145.921	0.045631	4.45384	907	intergenic
uc004aem.1	AQP7P1	615.763	0.0469681	4.41217	614	intergenic
TCONS_00010750	XLOC_004478	286.21	0.0472144	4.40463	1247	intergenic
ENST00000480247	RP11-274H2.2	808.135	0.0475383	4.39477	555	intronic antisense	NM_000935	PLOD2	procollagen-lysine,2-oxoglutarate 5-dioxygenase 2 isoform 2 precursor
ENST00000480247	RP11-274H2.2	808.135	0.0475383	4.39477	555	intronic antisense	NM_182943	PLOD2	procollagen-lysine,2-oxoglutarate 5-dioxygenase 2 isoform 1 precursor
ENST00000411560	AC011330.12	116.353	0.0478735	4.38463	260	exon sense-overlapping	NM_020990	CKMT1B	creatine kinase U-type, mitochondrial precursor
ENST00000411560	AC011330.12	116.353	0.0478735	4.38463	260	natural antisense	NM_153700	STRC	stereocilin precursor
ENST00000458282	RP11-189B4.6	241.937	0.049482	4.33695	562	intergenic
TCONS_00016356	XLOC_007736	94.974	0.052646	4.24753	414	intergenic
uc010zye.1	LINC00494	792.278	0.0533905	4.22727	3080	intergenic
ENST00000432711	AC064834.3	93.1136	0.0536978	4.21899	555	intergenic
ENST00000508401	CTC-564N23.3	4856.07	0.0543453	4.2017	582	intergenic
TCONS_00010001	XLOC_004437	230.619	0.0544704	4.19838	2107	intergenic
ENST00000553520	RP11-407N17.5	516.702	0.0546921	4.19252	467	intronic antisense	NM_203354	CTAGE5	cutaneous T-cell lymphoma-associated antigen 5 isoform 2
ENST00000553520	RP11-407N17.5	516.702	0.0546921	4.19252	467	natural antisense	NM_001247988	CTAGE5	cutaneous T-cell lymphoma-associated antigen 5 isoform 5
ENST00000553520	RP11-407N17.5	516.702	0.0546921	4.19252	467	natural antisense	NM_203356	CTAGE5	cutaneous T-cell lymphoma-associated antigen 5 isoform 4
ENST00000502433	CTC-564N23.3	172.272	0.0561608	4.15429	609	intronic antisense	NM_032367	ZBED3	zinc finger BED domain-containing protein 3
uc004aep.1	AQP7P1	8603.5	0.0561789	4.15383	1438	intergenic
ENST00000484675	RP11-779P15.2	457.857	0.0562162	4.15287	465	intergenic
TCONS_00012240	XLOC_005798	557.654	0.0570607	4.13136	592	intergenic
TCONS_00016095	XLOC_007486	558.611	0.0581219	4.10477	1480	intergenic
ENST00000426350	RP11-381O7.3	963.113	0.0586542	4.09162	2029	intergenic
uc001zwf.1	AK021664	263.038	0.0587909	4.08826	2145	natural antisense	NM_205850	SLC24A5	sodium/potassium/calcium exchanger 5 precursor
ENST00000437947	RP11-61I13.2	488.277	0.0591825	4.07869	436	intronic antisense	NM_001201427	DAAM2	disheveled-associated activator of morphogenesis 2 isoform 1
ENST00000437947	RP11-61I13.2	488.277	0.0591825	4.07869	436	intronic antisense	NM_015345	DAAM2	disheveled-associated activator of morphogenesis 2 isoform 2
TCONS_00006633	XLOC_003234	287.68	0.0631226	3.9857	2229	intergenic
ENST00000431691	RP11-3L21.2	78.9634	0.0633205	3.98118	837	natural antisense	NM_152495	CNIH3	protein cornichon homolog 3
TCONS_00006387	XLOC_003006	775.331	0.0645804	3.95276	609	intergenic
TCONS_00016355	XLOC_007735	1384.51	0.0646842	3.95044	289	intergenic
ENST00000582142	RP11-6N17.6	469.073	0.0652281	3.93836	473	natural antisense	NM_018129	PNPO	pyridoxine-5'-phosphate oxidase
ENST00000454768	AC129778.2	1305.38	0.0667152	3.90584	519	intergenic
ENST00000511547	CTC-564N23.3	466.89	0.0684721	3.86834	575	intergenic
uc002zau.3	AL355711	371.824	0.0685532	3.86663	1816	exon sense-overlapping	ENST00000469119	ABCG1	ATP-binding cassette, sub-family G (WHITE), member 1 [Source:HGNC Symbol;Acc:73]
uc002zau.3	AL355711	371.824	0.0685532	3.86663	1816	exon sense-overlapping	ENST00000482161	ABCG1	ATP-binding cassette, sub-family G (WHITE), member 1 [Source:HGNC Symbol;Acc:73]
uc002zau.3	AL355711	371.824	0.0685532	3.86663	1816	exon sense-overlapping	ENST00000489035	ABCG1	ATP-binding cassette, sub-family G (WHITE), member 1 [Source:HGNC Symbol;Acc:73]
NR_028293	PTGER3	647.79	0.0685618	3.86645	1984	exon sense-overlapping	NM_001126044	PTGER3	prostaglandin E2 receptor EP3 subtype isoform 4
NR_028293	PTGER3	647.79	0.0685618	3.86645	1984	exon sense-overlapping	NM_198714	PTGER3	prostaglandin E2 receptor EP3 subtype isoform 4
NR_028293	PTGER3	647.79	0.0685618	3.86645	1984	exon sense-overlapping	NM_198715	PTGER3	prostaglandin E2 receptor EP3 subtype isoform 5
NR_028293	PTGER3	647.79	0.0685618	3.86645	1984	exon sense-overlapping	NM_198716	PTGER3	prostaglandin E2 receptor EP3 subtype isoform 6
NR_028293	PTGER3	647.79	0.0685618	3.86645	1984	exon sense-overlapping	NM_198717	PTGER3	prostaglandin E2 receptor EP3 subtype isoform 7
NR_028293	PTGER3	647.79	0.0685618	3.86645	1984	exon sense-overlapping	NM_198718	PTGER3	prostaglandin E2 receptor EP3 subtype isoform 8
NR_028293	PTGER3	647.79	0.0685618	3.86645	1984	exon sense-overlapping	NM_198719	PTGER3	prostaglandin E2 receptor EP3 subtype isoform 4
uc004aaz.2	AK131521	1429.53	0.069783	3.84098	2029	intergenic
uc004aen.1	AQP7P1	22163.7	0.0739505	3.7573	771	intergenic
ENST00000411909	AZGP1P1	3278.53	0.074579	3.74509	902
ENST00000432699	RP11-464O2.2	445.998	0.0750836	3.73536	558	intronic antisense	NM_014661	FAM53B	protein FAM53B
ENST00000561786	RP11-315H15.2	395.64	0.0805563	3.63386	2829	intergenic
ENST00000452785	RP4-533D7.5	160.681	0.0806114	3.63287	359	intronic antisense	ENST00000540385	PIK3R3	phosphoinositide-3-kinase, regulatory subunit 3 (gamma) [Source:HGNC Symbol;Acc:8981]
TCONS_00019257	XLOC_009087	317.84	0.0861	3.53784	435	intergenic
uc003jdi.1	AK094462	57.9613	0.0862644	3.53509	1826	intergenic
ENST00000510230	CTB-138E5.1	119.574	0.0887549	3.49403	504	intronic antisense	NM_001099221	TIFAB	TRAF-interacting protein with FHA domain-containing protein B
ENST00000583900	RP11-549B18.2	55.8988	0.0907942	3.46126	2759	intergenic
ENST00000582938	RP11-1148O4.2	54.8619	0.0911379	3.45581	385	intronic antisense	NM_001261467	NSRP1	nuclear speckle splicing regulatory protein 1 isoform 2
ENST00000582938	RP11-1148O4.2	54.8619	0.0911379	3.45581	385	intronic antisense	NM_032141	NSRP1	nuclear speckle splicing regulatory protein 1 isoform 1
ENST00000582938	RP11-1148O4.2	54.8619	0.0911379	3.45581	385	natural antisense	NM_198529	EFCAB5	EF-hand calcium-binding domain-containing protein 5 isoform a
ENST00000565686	RP11-24M17.4	59.1923	0.0917841	3.44561	553	exon sense-overlapping	ENST00000543887	AC019294.1
TCONS_00006665	XLOC_003261	203.297	0.092332	3.43703	3360	intergenic
ENST00000567089	RP11-265N6.2	54.818	0.0938205	3.41395	562	natural antisense	NM_001130447	HAUS2	HAUS augmin-like complex subunit 2 isoform 2
ENST00000567089	RP11-265N6.2	54.818	0.0938205	3.41395	562	natural antisense	NM_018097	HAUS2	HAUS augmin-like complex subunit 2 isoform 1
ENST00000447858	LY86-AS1	53.2584	0.0938818	3.41301	938	bidirectional	ENST00000379953	LY86	lymphocyte antigen 86 [Source:HGNC Symbol;Acc:16837]
uc021opn.1	AK123834	74.3939	0.094996	3.39599	2002	intronic antisense	NM_006256	PKN2	serine/threonine-protein kinase N2
ENST00000450864	RP11-311H10.4	100.748	0.0952438	3.39223	353	bidirectional	NM_001170	AQP7	aquaporin-7
ENST00000553194	RP11-536G4.2	152.489	0.0956765	3.38569	467	intronic antisense	ENST00000553095	RP11-536G4.1	Uncharacterized protein [Source:UniProtKB/TrEMBL;Acc:F8VSE3]
TCONS_00008505	XLOC_003985	449.174	0.0987715	3.33976	242	intergenic
ENST00000437267	BX571672.2	167.38	0.0990957	3.33503	1888	intergenic
ENST00000445003	RP11-290F20.3	309.1	0.102158	3.29112	539	intergenic
ENST00000454736	RP11-91K11.2	518.882	0.104446	3.25918	447	natural antisense	NM_019062	RNF186	RING finger protein 186
NR_046289	LOC100289092	585.803	0.105258	3.248	538	natural antisense	NM_004320	ATP2A1	sarcoplasmic/endoplasmic reticulum calcium ATPase 1 isoform a
NR_046289	LOC100289092	585.803	0.105258	3.248	538	natural antisense	NM_173201	ATP2A1	sarcoplasmic/endoplasmic reticulum calcium ATPase 1 isoform b
ENST00000552615	RP11-1016B18.1	432.13	0.105702	3.24193	579	intergenic
BE884572		284.159	0.105893	3.23932	616	intergenic
ENST00000486545	RP11-439C8.2	248.565	0.106104	3.23645	521	intergenic
uc004afu.3	BC070322	68.1612	0.107941	3.21169	1305	intronic antisense	ENST00000322495	AL445665.1	Uncharacterized protein [Source:UniProtKB/TrEMBL;Acc:H0Y2S0]
ENST00000521953	RP11-1149M10.2	69.8035	0.109739	3.18786	522	intergenic
TCONS_00005101	XLOC_002010	45.4915	0.109911	3.1856	882	intergenic
NR_046361	FAM49B	2258.56	0.112967	3.14602	4091	exon sense-overlapping	NM_001256763	FAM49B	protein FAM49B
NR_046361	FAM49B	2258.56	0.112967	3.14602	4091	exon sense-overlapping	NM_016623	FAM49B	protein FAM49B
TCONS_00022845	XLOC_011112	1009.46	0.113139	3.14384	665	intergenic
TCONS_00018502	XLOC_008811	60.6375	0.115355	3.11585	5087	intergenic
ENST00000418943	RP11-473M10.3	512.326	0.115802	3.11027	776	intergenic
ENST00000507749	CTC-564N23.3	420.568	0.118267	3.07989	540	intergenic
NR_024344	LOC283174	196.2	0.118406	3.07819	5306	intergenic
ENST00000412492	BX004987.5	41.9695	0.119134	3.06934	372	intergenic
TCONS_00001810	XLOC_001195	124.905	0.119813	3.06114	7580	intergenic
ENST00000436078	RP11-91K9.1	409.117	0.121715	3.03842	2957	intergenic
uc002obl.3	AL137752	373.327	0.121917	3.03603	1694	natural antisense	NM_019104	LIN37	protein lin-37 homolog
ENST00000512051	RP11-701P16.1	310.616	0.122126	3.03356	380
ENST00000456460	BX004987.5	203.199	0.124393	3.00702	388	intergenic
ENST00000458443	RP11-95P13.2	238.981	0.124994	3.00007	182	intergenic
ENST00000412772	RP11-134P9.3	67.6764	0.12517	2.99804	775	intergenic
NR_027064	PLAC2	242.612	0.126065	2.98776	3693	intergenic
TCONS_00004057	XLOC_001903	89.6315	0.128142	2.96418	646	intergenic
TCONS_00010774	XLOC_004517	3641.83	0.129016	2.95438	592	intergenic
uc010hqq.2	AK311120	965.295	0.131725	2.9244	1387	exon sense-overlapping	NM_002338	LSAMP	limbic system-associated membrane protein preproprotein
ENST00000503320	RP11-2N5.1	83.767	0.13274	2.91332	543	intergenic
ENST00000456933	RP11-286B14.1	37.5672	0.133095	2.90947	714	intergenic
ENST00000565433	RP11-800A3.4	156.399	0.134515	2.89416	3361	intergenic
uc009ygt.2	AL833346	451.035	0.135066	2.88827	3389	exon sense-overlapping	ENST00000531066	PLEKHA7	pleckstrin homology domain containing, family A member 7 [Source:HGNC Symbol;Acc:27049]
NR_027621	FHL1	1962	0.136471	2.87333	2606	exon sense-overlapping	NM_001159699	FHL1	four and a half LIM domains protein 1 isoform 5
NR_027621	FHL1	1962	0.136471	2.87333	2606	exon sense-overlapping	NM_001159700	FHL1	four and a half LIM domains protein 1 isoform 2
NR_027621	FHL1	1962	0.136471	2.87333	2606	exon sense-overlapping	NM_001159701	FHL1	four and a half LIM domains protein 1 isoform 3 precursor
NR_027621	FHL1	1962	0.136471	2.87333	2606	exon sense-overlapping	NM_001159702	FHL1	four and a half LIM domains protein 1 isoform 1
NR_027621	FHL1	1962	0.136471	2.87333	2606	exon sense-overlapping	NM_001159703	FHL1	four and a half LIM domains protein 1 isoform 4
NR_027621	FHL1	1962	0.136471	2.87333	2606	exon sense-overlapping	NM_001159704	FHL1	four and a half LIM domains protein 1 isoform 2
NR_027621	FHL1	1962	0.136471	2.87333	2606	exon sense-overlapping	NM_001167819	FHL1	four and a half LIM domains protein 1 isoform 2
NR_027621	FHL1	1962	0.136471	2.87333	2606	exon sense-overlapping	NM_001449	FHL1	four and a half LIM domains protein 1 isoform 2
ENST00000542992	AE000658.31	230.227	0.136595	2.87202	570	intergenic
TCONS_00004618	XLOC_002527	103.103	0.136998	2.86777	459	intergenic
ENST00000400432	RP11-172E9.2	233.187	0.138807	2.84884	444	intergenic
TCONS_00018705	XLOC_008435	49.2404	0.139083	2.84598	2550	intergenic
ENST00000478818	RP11-155G14.5	2902.69	0.139202	2.84475	450
ENST00000540226	RP11-598F7.3	35.7561	0.139836	2.83819	586	intronic antisense	NM_001170738	IQSEC3	IQ motif and SEC7 domain-containing protein 3 isoform 1
ENST00000540226	RP11-598F7.3	35.7561	0.139836	2.83819	586	intronic antisense	NM_015232	IQSEC3	IQ motif and SEC7 domain-containing protein 3 isoform 2
ENST00000415237	AC004988.1	53.3751	0.140488	2.83148	1771	intronic antisense	NM_001193311	C7orf10	caiB/baiF CoA-transferase family protein C7orf10 isoform 1
ENST00000415237	AC004988.1	53.3751	0.140488	2.83148	1771	intronic antisense	NM_001193312	C7orf10	caiB/baiF CoA-transferase family protein C7orf10 isoform 2
ENST00000415237	AC004988.1	53.3751	0.140488	2.83148	1771	intronic antisense	NM_001193313	C7orf10	caiB/baiF CoA-transferase family protein C7orf10 isoform 3
ENST00000415237	AC004988.1	53.3751	0.140488	2.83148	1771	intronic antisense	NM_024728	C7orf10	caiB/baiF CoA-transferase family protein C7orf10 isoform 4
NR_036684	CES2	95.5104	0.140581	2.83053	4193	exon sense-overlapping	NM_003869	CES2	cocaine esterase isoform 1
NR_036684	CES2	95.5104	0.140581	2.83053	4193	exon sense-overlapping	NM_198061	CES2	cocaine esterase isoform 2
ENST00000424211	DLG3-AS1	80.3702	0.142275	2.81325	432	intronic antisense	NM_001166278	DLG3	disks large homolog 3 isoform c
ENST00000424211	DLG3-AS1	80.3702	0.142275	2.81325	432	intronic antisense	NM_020730	DLG3	disks large homolog 3 isoform b
ENST00000424211	DLG3-AS1	80.3702	0.142275	2.81325	432	intronic antisense	NM_021120	DLG3	disks large homolog 3 isoform a
ENST00000449151	PDZK1P1	62.8149	0.142606	2.80989	1350
ENST00000538710	RP11-87C12.5	73.6713	0.144361	2.79225	816	natural antisense	ENST00000538010	BCL7A	B-cell CLL/lymphoma 7A [Source:HGNC Symbol;Acc:1004]
TCONS_00021838	XLOC_010439	195.698	0.147586	2.76037	289	intergenic
ENST00000536679	ABC12-49244600F4.3	778.895	0.150577	2.73143	550	intronic antisense	NM_016546	C1RL	complement C1r subcomponent-like protein precursor
ENST00000568125	RP11-141O15.1	130.214	0.151115	2.72628	669	natural antisense	NM_013302	EEF2K	eukaryotic elongation factor 2 kinase
ENST00000414314	AC005592.2	195.524	0.151444	2.72314	521	intronic antisense	NM_000800	FGF1	fibroblast growth factor 1 isoform 1 precursor
ENST00000414314	AC005592.2	195.524	0.151444	2.72314	521	intronic antisense	NM_001144892	FGF1	fibroblast growth factor 1 isoform 1 precursor
ENST00000414314	AC005592.2	195.524	0.151444	2.72314	521	intronic antisense	NM_001144934	FGF1	fibroblast growth factor 1 isoform 1 precursor
ENST00000414314	AC005592.2	195.524	0.151444	2.72314	521	intronic antisense	NM_001144935	FGF1	fibroblast growth factor 1 isoform 1 precursor
ENST00000414314	AC005592.2	195.524	0.151444	2.72314	521	intronic antisense	NM_001257205	FGF1	fibroblast growth factor 1 isoform 1 precursor
ENST00000414314	AC005592.2	195.524	0.151444	2.72314	521	intronic antisense	NM_001257206	FGF1	fibroblast growth factor 1 isoform 4 precursor
ENST00000414314	AC005592.2	195.524	0.151444	2.72314	521	intronic antisense	NM_001257207	FGF1	fibroblast growth factor 1 isoform 1 precursor
ENST00000414314	AC005592.2	195.524	0.151444	2.72314	521	intronic antisense	NM_001257208	FGF1	fibroblast growth factor 1 isoform 1 precursor
ENST00000414314	AC005592.2	195.524	0.151444	2.72314	521	intronic antisense	NM_001257209	FGF1	fibroblast growth factor 1 isoform 1 precursor
ENST00000414314	AC005592.2	195.524	0.151444	2.72314	521	intronic antisense	NM_001257210	FGF1	fibroblast growth factor 1 isoform 1 precursor
ENST00000414314	AC005592.2	195.524	0.151444	2.72314	521	intronic antisense	NM_001257211	FGF1	fibroblast growth factor 1 isoform 4 precursor
ENST00000414314	AC005592.2	195.524	0.151444	2.72314	521	intronic antisense	NM_001257212	FGF1	fibroblast growth factor 1 isoform 4 precursor
ENST00000414314	AC005592.2	195.524	0.151444	2.72314	521	intronic antisense	NM_033136	FGF1	fibroblast growth factor 1 isoform 2 precursor
ENST00000414314	AC005592.2	195.524	0.151444	2.72314	521	intronic antisense	NM_033137	FGF1	fibroblast growth factor 1 isoform 3 precursor
uc003ice.3	BC035733	88.8452	0.151578	2.72187	1511	bidirectional	NM_020961	METTL14	methyltransferase-like protein 14
TCONS_00004501	XLOC_002399	200.309	0.152525	2.71288	628	intergenic
uc003mxa.3	BC039678	285.976	0.15341	2.70454	1328	intergenic
ENST00000422201	AC093732.1	277.632	0.154219	2.69695	504	intronic antisense	NM_020458	TTC7A	tetratricopeptide repeat protein 7A
ENST00000565968	RP11-62H20.1	140.967	0.154765	2.69185	507	natural antisense	ENST00000445360	LRRC9	leucine rich repeat containing 9 [Source:HGNC Symbol;Acc:19848]
ENST00000565968	RP11-62H20.1	140.967	0.154765	2.69185	507	natural antisense	ENST00000570145	LRRC9	leucine rich repeat containing 9 [Source:HGNC Symbol;Acc:19848]
NR_046258	LOC100216479	297.846	0.155105	2.68868	2868	intergenic
uc003xng.4	ADAM3A	32.2083	0.155239	2.68743	1281	intergenic
ENST00000471990	ADAMTS9-AS1	31.8479	0.156996	2.6712	770	intronic antisense	NM_182920	ADAMTS9	A disintegrin and metalloproteinase with thrombospondin motifs 9 preproprotein
ENST00000526254	RP11-448P19.1	43.4753	0.15729	2.6685	975	intergenic
ENST00000573133	RP11-28B23.1	585.488	0.159787	2.64578	187
ENST00000520598	RP11-90P5.2	31.1192	0.160673	2.6378	562	natural antisense	NM_000349	STAR	steroidogenic acute regulatory protein, mitochondrial
ENST00000520598	RP11-90P5.2	31.1192	0.160673	2.6378	562	natural antisense	NM_014462	LSM1	U6 snRNA-associated Sm-like protein LSm1
ENST00000558637	RP11-158M2.4	43.4047	0.161025	2.63465	494	intergenic
ENST00000457843	NALCN-AS1	116.448	0.161665	2.62892	2846	natural antisense	NM_052867	NALCN	sodium leak channel non-selective protein
ENST00000448686	RP1-102G20.5	110.407	0.162699	2.61972	526	intronic antisense	NM_001035230	RABGAP1L	rab GTPase-activating protein 1-like isoform B
ENST00000448686	RP1-102G20.5	110.407	0.162699	2.61972	526	intronic antisense	NM_001243763	RABGAP1L	rab GTPase-activating protein 1-like isoform B
ENST00000448686	RP1-102G20.5	110.407	0.162699	2.61972	526	intronic antisense	NM_001243765	RABGAP1L	rab GTPase-activating protein 1-like isoform C
ENST00000448686	RP1-102G20.5	110.407	0.162699	2.61972	526	intronic antisense	NM_014857	RABGAP1L	rab GTPase-activating protein 1-like isoform A
ENST00000445272	RP1-28O10.1	986.916	0.165249	2.59729	381	bidirectional	NM_015714	G0S2	G0/G1 switch protein 2
NR_026807	LINC00472	441.649	0.166477	2.58661	2933	intergenic
ENST00000415477	RP1-292B18.4	112.803	0.167892	2.57439	853	intronic antisense	NM_001242767	MTHFD1L	monofunctional C1-tetrahydrofolate synthase, mitochondrial isoform 1 precursor
ENST00000415477	RP1-292B18.4	112.803	0.167892	2.57439	853	intronic antisense	NM_001242768	MTHFD1L	monofunctional C1-tetrahydrofolate synthase, mitochondrial isoform 3
ENST00000415477	RP1-292B18.4	112.803	0.167892	2.57439	853	intronic antisense	NM_015440	MTHFD1L	monofunctional C1-tetrahydrofolate synthase, mitochondrial isoform 2 precursor
BF818610		108.106	0.167893	2.57438	479	intergenic
ENST00000534540	MIR210HG	220.759	0.168868	2.56603	367	intergenic
ENST00000436551	AC104654.2	1579.91	0.169036	2.5646	769	intergenic
TCONS_00014189	XLOC_006198	40.6484	0.171002	2.54791	1091	intergenic
NR_037902	LOC100507537	34.8669	0.171269	2.54566	795	intergenic
ENST00000451704	AC015818.3	2367.64	0.171462	2.54404	1104
TCONS_00015980	XLOC_007354	1753.71	0.171691	2.54211	996	intergenic
uc003dmi.1	AK125532	98.1171	0.174026	2.52262	2428	natural antisense	NM_182920	ADAMTS9	A disintegrin and metalloproteinase with thrombospondin motifs 9 preproprotein
ENST00000507027	LINC00603	28.6888	0.174284	2.52049	562	intergenic
TCONS_00013650	XLOC_006306	5970.35	0.174903	2.51537	683	intergenic
ENST00000441790	RP11-392O17.1	3342.63	0.175233	2.51265	811	intergenic
ENST00000544399	RP11-443N24.4	29.677	0.175306	2.51205	486	intergenic
ENST00000452738	BX571672.2	287.086	0.17766	2.49281	661	intergenic
ENST00000449687	RP11-165H20.1	98.9855	0.178639	2.48488	669	intergenic
ENST00000552996	RP11-848D3.5	31.6531	0.179577	2.47733	535	intergenic
TCONS_00001811	XLOC_001195	791.579	0.18216	2.45673	972	intergenic
NR_024236	C1orf140	170.887	0.183538	2.44585	4492	intergenic
TCONS_00023896	XLOC_011198	28.1956	0.184407	2.43904	916	intronic antisense	ENST00000558447	TJP1	tight junction protein 1 (zona occludens 1) [Source:HGNC Symbol;Acc:11827]
ENST00000531827	RP11-736K20.6	90.4421	0.184548	2.43793	830	bidirectional	NM_012193	FZD4	frizzled-4 precursor
ENST00000443311	RP11-93H12.2	41.2819	0.184635	2.43725	430	intronic antisense	NM_017551	GRID1	glutamate receptor delta-1 subunit precursor
ENST00000415543	BX004987.5	477.622	0.184835	2.43569	661	intergenic
uc004abd.1	DQ573539	66.5051	0.185417	2.43115	1713	intron sense-overlapping	ENST00000313339	ANKRD18A	ankyrin repeat domain 18A [Source:HGNC Symbol;Acc:23643]
chr2:192023525-192035025-	chr2:192023525-192035025	121.421	0.185713	2.42885	11500	intergenic
ENST00000475371	RP11-204J18.3	54.8492	0.186814	2.42033	733	natural antisense	NM_002841	PTPRG	receptor-type tyrosine-protein phosphatase gamma
ENST00000490351	LSAMP-AS1	66.6438	0.186899	2.41967	553	intronic antisense	NM_002338	LSAMP	limbic system-associated membrane protein preproprotein
ENST00000450500	RP11-2L8.1	26.5711	0.188174	2.40986	560	intergenic
ENST00000572818	RP11-160E2.11	29.4945	0.189104	2.40275	1486	intergenic
uc003xgy.3	BC043205	52.901	0.190128	2.39495	3687	intronic antisense	ENST00000523149	EXTL3	exostoses (multiple)-like 3 [Source:HGNC Symbol;Acc:3518]
NR_073010	LOC100873065	415.617	0.190308	2.39359	557	intronic antisense	NM_152577	ZNF645	E3 ubiquitin-protein ligase ZNF645
NR_073010	LOC100873065	415.617	0.190308	2.39359	557	intronic antisense	NM_182699	DDX53	DEAD box protein 53
ENST00000415809	AC090587.5	173.89	0.190671	2.39085	494	natural antisense	ENST00000525403	STIM1	stromal interaction molecule 1 [Source:HGNC Symbol;Acc:11386]
ENST00000558375	RP11-158M2.3	35.0225	0.191429	2.38512	964	natural antisense	NM_001270546	AKAP13	A-kinase anchor protein 13 isoform 4
ENST00000558375	RP11-158M2.3	35.0225	0.191429	2.38512	964	natural antisense	NM_006738	AKAP13	A-kinase anchor protein 13 isoform 1
ENST00000558375	RP11-158M2.3	35.0225	0.191429	2.38512	964	natural antisense	NM_007200	AKAP13	A-kinase anchor protein 13 isoform 2
ENST00000558375	RP11-158M2.3	35.0225	0.191429	2.38512	964	natural antisense	NM_144767	AKAP13	A-kinase anchor protein 13 isoform 3
NR_038854	LOC100506668	60.2076	0.192052	2.38043	1897	intronic antisense	NM_001037494	DYNLL1	dynein light chain 1, cytoplasmic
ENST00000569655	RP11-143K11.1	25.8324	0.193556	2.36918	1151	intergenic
ENST00000444464	AC084809.3	254.161	0.194136	2.36486	512	intergenic
ENST00000437523	AL592494.4	57.6323	0.194151	2.36475	369	intergenic
ENST00000493124	ADAMTS9-AS1	25.49	0.196155	2.34993	680	natural antisense	NM_182920	ADAMTS9	A disintegrin and metalloproteinase with thrombospondin motifs 9 preproprotein
BG185325		50.2577	0.197035	2.34348	236	intergenic
ENST00000550548	RP11-1016B18.1	47.8196	0.197782	2.33802	2945	intergenic
ENST00000562742	RP11-95H3.1	64.7611	0.197826	2.3377	309	intergenic
NR_046360	FAM49B	4693.89	0.198222	2.33481	4101	exon sense-overlapping	NM_001256763	FAM49B	protein FAM49B
NR_046360	FAM49B	4693.89	0.198222	2.33481	4101	exon sense-overlapping	NM_016623	FAM49B	protein FAM49B
ENST00000583075	CTB-58E17.2	85.2895	0.199799	2.32338	571	intronic antisense	NM_025248	SRCIN1	SRC kinase signaling inhibitor 1
ENST00000576808	CTD-2047H16.2	44.4504	0.200585	2.31772	653	intron sense-overlapping	NM_001256071	RNF213	RING finger protein 213 isoform 3
ENST00000576808	CTD-2047H16.2	44.4504	0.200585	2.31772	653	intron sense-overlapping	NM_020954	RNF213	RING finger protein 213 isoform 2
NR_046259	LOC100216479	310.831	0.201991	2.30764	2770	intergenic
ENST00000557928	RP11-16E12.1	86.8568	0.20213	2.30665	468	intronic antisense	NM_001243538	LOC283710	uncharacterized protein LOC283710
ENST00000440931	AC018865.8	68.7544	0.203406	2.29757	187	intergenic
ENST00000425399	AC131180.4	171.454	0.204353	2.29087	584
ENST00000568243	RP11-408H20.1	45.3492	0.204558	2.28942	554	intergenic
DB336485		100.345	0.205398	2.28351	589	intergenic
HMlincRNA1620-	HMlincRNA1620	49.0086	0.205413	2.2834	21122	intergenic
ENST00000519412	RP11-1149M10.2	26.7752	0.20547	2.283	820	intergenic
ENST00000540024	RP11-766N7.3	3491.71	0.20587	2.28019	557	intergenic
ENST00000421640	BX004987.5	414.726	0.207066	2.27184	736	intergenic
ENST00000442027	RP5-833A20.1	174.522	0.207637	2.26786	384	intronic antisense	NM_001134673	NFIA	nuclear factor 1 A-type isoform 1
ENST00000442027	RP5-833A20.1	174.522	0.207637	2.26786	384	intronic antisense	NM_001145511	NFIA	nuclear factor 1 A-type isoform 3
ENST00000442027	RP5-833A20.1	174.522	0.207637	2.26786	384	intronic antisense	NM_001145512	NFIA	nuclear factor 1 A-type isoform 4
ENST00000442027	RP5-833A20.1	174.522	0.207637	2.26786	384	intronic antisense	NM_005595	NFIA	nuclear factor 1 A-type isoform 2
TCONS_00021912	XLOC_010505	291.851	0.208207	2.26391	366	intergenic
TCONS_00026418	XLOC_012763	466.756	0.208238	2.2637	868	intergenic
ENST00000420293	RP11-61I13.3	165.905	0.208683	2.26061	440	natural antisense	NM_001201427	DAAM2	disheveled-associated activator of morphogenesis 2 isoform 1
ENST00000420293	RP11-61I13.3	165.905	0.208683	2.26061	440	natural antisense	NM_015345	DAAM2	disheveled-associated activator of morphogenesis 2 isoform 2
ENST00000523627	RP11-459E5.1	29.1275	0.209949	2.25189	570	intronic antisense	NM_144962	PEBP4	phosphatidylethanolamine-binding protein 4 precursor
ENST00000523627	RP11-459E5.1	29.1275	0.209949	2.25189	570	natural antisense	NM_001199880	EGR3	early growth response protein 3 isoform 2
ENST00000523627	RP11-459E5.1	29.1275	0.209949	2.25189	570	natural antisense	NM_001199881	EGR3	early growth response protein 3 isoform 3
ENST00000523627	RP11-459E5.1	29.1275	0.209949	2.25189	570	natural antisense	NM_004430	EGR3	early growth response protein 3 isoform 1
ENST00000528151	RP11-236J17.6	192.501	0.21053	2.2479	597	natural antisense	NM_003320	TUB	tubby protein homolog isoform a
ENST00000580962	RP11-746M1.1	329.942	0.211214	2.24322	504	natural antisense	NM_015276	USP22	ubiquitin carboxyl-terminal hydrolase 22
ENST00000433600	RP11-498B4.5	24.0891	0.212467	2.23469	778	natural antisense	NM_025015	HSPA12A	heat shock 70 kDa protein 12A
ENST00000432081	RP4-800F24.1	92.3086	0.212945	2.23144	368	intronic antisense	NM_013330	NME7	nucleoside diphosphate kinase 7 isoform a
ENST00000432081	RP4-800F24.1	92.3086	0.212945	2.23144	368	intronic antisense	NM_197972	NME7	nucleoside diphosphate kinase 7 isoform b
ENST00000507983	APOC1P1	22066.9	0.212953	2.2314	630	intergenic
ENST00000427054	AC104654.2	743.847	0.213933	2.22477	640	intergenic
TCONS_00006632	XLOC_003234	767.107	0.214253	2.22261	1076	intergenic
ENST00000430320	RP1-65J11.1	368.406	0.216313	2.20881	670	intergenic
ENST00000557359	RP11-572M18.1	28.9326	0.217102	2.20355	3484	intergenic
ENST00000495159	RP11-450H5.1	22.9169	0.218179	2.19641	755	intergenic
TCONS_00024503	XLOC_011822	94.3477	0.219351	2.18869	331	intergenic
NR_038262	MIR210HG	248.235	0.220128	2.18359	2303	intergenic
uc001piq.1	AB231723	156.891	0.221468	2.17483	174	intron sense-overlapping	ENST00000415981	CASP1	caspase 1, apoptosis-related cysteine peptidase [Source:HGNC Symbol;Acc:1499]
uc001piq.1	AB231723	156.891	0.221468	2.17483	174	intron sense-overlapping	ENST00000525374	CARD16	caspase recruitment domain family, member 16 [Source:HGNC Symbol;Acc:33701]
TCONS_00012765	XLOC_005798	22.5707	0.221526	2.17445	369	intergenic
