# Supplementary material for: The impact and potential mechanisms of long noncoding RNA ENST00000521141.1 on human white adipocyte differentiation
Source: J Endocrinol. 2026 Apr 21;269(1):e250360. doi: 10.1530/JOE-25-0360 (PMC13130826; doi:10.1530/JOE-25-0360)
Supplement: Supplementary file 4 [file supplementary_table_3.xlsx]

## Sheet: Table S3
Table S2：TOP300 differentially downregulated lncRNA between human mature adipocytes(Ad group) and preadipcytes (PreAd group)
seqname	GeneSymbol	Ad group	PreAd group	Fold change	RNAlength	relationship	Associated_gene_acc	Associated_gene_name	Associated_protein_name
ENST00000446201	RP11-406A20.1	34.1068	185.893	-7.53833	457	intergenic
ENST00000555383	RP11-404P21.5	9.10265	86.4557	-6.43389	460	intron sense-overlapping	NM_000623	BDKRB2	B2 bradykinin receptor
ENST00000508123	RP11-53O19.1	11.3823	82.6785	-6.36944	572	bidirectional	NM_016640	MRPS30	28S ribosomal protein S30, mitochondrial
ENST00000431095	H19	17.5948	71.016	-6.15007	1481	intergenic
NR_002196	H19	30.6171	65.0768	-6.02407	2322	intergenic
ENST00000446058	ST6GAL2-IT1	11.9706	62.4618	-5.9649	388	intron sense-overlapping	NM_001142351	ST6GAL2	beta-galactoside alpha-2,6-sialyltransferase 2 isoform a
ENST00000446058	ST6GAL2-IT1	11.9706	62.4618	-5.9649	388	intron sense-overlapping	NM_001142352	ST6GAL2	beta-galactoside alpha-2,6-sialyltransferase 2 isoform b
ENST00000446058	ST6GAL2-IT1	11.9706	62.4618	-5.9649	388	intron sense-overlapping	NM_032528	ST6GAL2	beta-galactoside alpha-2,6-sialyltransferase 2 isoform a
ENST00000557526	RP11-7F17.3	5	52.0979	-5.70315	1817	intergenic
ENST00000446406	H19	48.7782	50.7526	-5.66541	1612	intergenic
ENST00000509950	RP11-1079K10.5	11.2146	47.913	-5.58234	1754	intronic antisense	ENST00000576461	RP11-81K2.1
ENST00000508945	RP11-53O19.1	27.962	44.9355	-5.48978	295	bidirectional	NM_016640	MRPS30	28S ribosomal protein S30, mitochondrial
ENST00000430109	RP4-758J18.10	19.6756	41.904	-5.38902	510	bidirectional	NM_022834	VWA1	von Willebrand factor A domain-containing protein 1 isoform 1 precursor
ENST00000430109	RP4-758J18.10	19.6756	41.904	-5.38902	510	bidirectional	NM_199121	VWA1	von Willebrand factor A domain-containing protein 1 isoform 2 precursor
uc001gro.3	AF508906	12.9812	39.9722	-5.32092	603	intergenic
ENST00000499765	RP11-685M7.3	38.777	35.384	-5.14502	2335	bidirectional	NM_001042559	EIF4G2	eukaryotic translation initiation factor 4 gamma 2 isoform 2
ENST00000499765	RP11-685M7.3	38.777	35.384	-5.14502	2335	bidirectional	NM_001418	EIF4G2	eukaryotic translation initiation factor 4 gamma 2 isoform 1
ENST00000552061	RP3-405J10.3	5.81102	35.0676	-5.13207	4713	intron sense-overlapping	NM_001113546	LIMA1	LIM domain and actin-binding protein 1 isoform 1
ENST00000552061	RP3-405J10.3	5.81102	35.0676	-5.13207	4713	intron sense-overlapping	NM_001113547	LIMA1	LIM domain and actin-binding protein 1 isoform 3
ENST00000552061	RP3-405J10.3	5.81102	35.0676	-5.13207	4713	intron sense-overlapping	NM_001243775	LIMA1	LIM domain and actin-binding protein 1 isoform 4
ENST00000552061	RP3-405J10.3	5.81102	35.0676	-5.13207	4713	intron sense-overlapping	NM_016357	LIMA1	LIM domain and actin-binding protein 1 isoform 2
NR_034123	LOC100131067	35.3504	32.7418	-5.03306	2074	intronic antisense	NM_001099735	CKMT2	creatine kinase S-type, mitochondrial precursor
NR_034123	LOC100131067	35.3504	32.7418	-5.03306	2074	intronic antisense	NM_001099736	CKMT2	creatine kinase S-type, mitochondrial precursor
NR_034123	LOC100131067	35.3504	32.7418	-5.03306	2074	intronic antisense	NM_001825	CKMT2	creatine kinase S-type, mitochondrial precursor
ENST00000456949	AC116614.1	108.925	32.1488	-5.00669	532	bidirectional	NM_018968	SNTG2	gamma-2-syntrophin
uc001vfo.1	D28359	8.67496	30.3737	-4.92475	2420	intergenic
ENST00000564872	RP11-672L10.1	34.5373	29.977	-4.90578	861	intergenic
uc001uxg.3	AK021977	61.4624	28.7308	-4.84453	7545	intron sense-overlapping	NM_005780	LHFP	lipoma HMGIC fusion partner precursor
NR_024493	LINC00087	9.10308	27.7843	-4.7962	2808	intergenic
ENST00000416111	AC092155.4	5	26.6856	-4.73799	932	intergenic
ENST00000583691	RP11-856M7.6	11.9376	26.3811	-4.72143	631	intergenic
ENST00000549807	RP11-818F20.5	90.3274	25.7019	-4.6838	701	intronic antisense	NM_001093771	TXNRD1	thioredoxin reductase 1, cytoplasmic isoform 3
ENST00000423628	ERRFI1-IT1	18.1765	25.499	-4.67237	410	intergenic
ENST00000439725	H19	90.9482	25.3841	-4.66585	1929	intergenic
ENST00000442197	AL132709.8	240.661	25.1215	-4.65085	625	intergenic
ENST00000417089	H19	115.599	24.6718	-4.62479	1444	intergenic
uc003vhq.1	BD495725	21.6299	24.3237	-4.60429	1949	intron sense-overlapping	NM_015641	TES	testin isoform 1
uc003vhq.1	BD495725	21.6299	24.3237	-4.60429	1949	intron sense-overlapping	NM_152829	TES	testin isoform 2
ENST00000568302	RP11-173B14.5	22.3597	23.8128	-4.57366	549	intronic antisense	NM_005358	LMO7	LIM domain only protein 7 isoform 1
ENST00000568302	RP11-173B14.5	22.3597	23.8128	-4.57366	549	natural antisense	NM_006002	UCHL3	ubiquitin carboxyl-terminal hydrolase isozyme L3
ENST00000433419	CCDC144C	8.92035	22.9095	-4.51788	5227
uc001veb.2	DLEU2	6.79949	22.7283	-4.50642	722	bidirectional	ENST00000378180	DLEU1	deleted in lymphocytic leukemia 1 (non-protein coding) [Source:HGNC Symbol;Acc:13747]
TCONS_00019570	XLOC_009370	5	22.5439	-4.49467	397	intergenic
ENST00000418270	RP11-379F12.4	9.92894	21.3532	-4.41638	402	intergenic
uc001jxr.1	AX748385	6.7863	21.2735	-4.41099	2578	intron sense-overlapping	NM_001014797	KCNMA1	calcium-activated potassium channel subunit alpha-1 isoform a
uc001jxr.1	AX748385	6.7863	21.2735	-4.41099	2578	intron sense-overlapping	NM_001161352	KCNMA1	calcium-activated potassium channel subunit alpha-1 isoform c
uc001jxr.1	AX748385	6.7863	21.2735	-4.41099	2578	intron sense-overlapping	NM_001161353	KCNMA1	calcium-activated potassium channel subunit alpha-1 isoform d
uc001jxr.1	AX748385	6.7863	21.2735	-4.41099	2578	intron sense-overlapping	NM_002247	KCNMA1	calcium-activated potassium channel subunit alpha-1 isoform b
ENST00000457921	AC005062.2	6.88891	21.1368	-4.40169	566	intergenic
ENST00000420883	RP11-399H11.2	14.3713	20.889	-4.38467	886	intergenic
ENST00000443252	AL132709.5	134.665	20.6896	-4.37083	480	intergenic
ENST00000442037	H19	2650.43	20.3213	-4.34492	798	intergenic
uc010tki.2	FLJ41484	66.6602	20.1296	-4.33124	3427	intronic antisense	NM_000820	GAS6	growth arrest-specific protein 6 isoform 1 precursor
ENST00000545709	RP11-305O6.3	43.7643	19.5604	-4.28986	3457	intron sense-overlapping	NM_001031679	MSRB3	methionine-R-sulfoxide reductase B3 isoform 2 precursor
ENST00000545709	RP11-305O6.3	43.7643	19.5604	-4.28986	3457	intron sense-overlapping	NM_001193460	MSRB3	methionine-R-sulfoxide reductase B3 isoform 2 precursor
ENST00000545709	RP11-305O6.3	43.7643	19.5604	-4.28986	3457	intron sense-overlapping	NM_001193461	MSRB3	methionine-R-sulfoxide reductase B3 isoform 2 precursor
ENST00000545709	RP11-305O6.3	43.7643	19.5604	-4.28986	3457	intron sense-overlapping	NM_198080	MSRB3	methionine-R-sulfoxide reductase B3 isoform 1 precursor
ENST00000470997	HLA-DPB2	6.80051	19.3179	-4.27187	776
ENST00000562276	RP11-554A11.4	102.461	19.3052	-4.27091	1284	intergenic
ENST00000574086	RP11-760H22.2	178.538	18.8643	-4.23759	522	intergenic
ENST00000569381	RP11-315A16.1	7.69305	18.7398	-4.22803	427	intergenic
TCONS_00016139	XLOC_007531	11.9742	18.2082	-4.18651	657	intergenic
ENST00000553421	MEG8	10.4496	17.982	-4.16848	439	intergenic
ENST00000460833	ADAMTS9-AS2	8.39829	17.9607	-4.16677	3691	intronic antisense	NM_182920	ADAMTS9	A disintegrin and metalloproteinase with thrombospondin motifs 9 preproprotein
uc001lva.4	H19	3580.73	17.6827	-4.14427	2302	intergenic
uc021qbz.1	H19	2907.48	17.6125	-4.13853	2389	intergenic
ENST00000554369	AL132709.5	137.266	17.6114	-4.13844	485	intergenic
uc002yup.1	AX746823	23.6552	17.569	-4.13496	2943	intron sense-overlapping	NM_001001890	RUNX1	runt-related transcription factor 1 isoform AML1b
uc002yup.1	AX746823	23.6552	17.569	-4.13496	2943	intron sense-overlapping	NM_001122607	RUNX1	runt-related transcription factor 1 isoform AML1a
uc002yup.1	AX746823	23.6552	17.569	-4.13496	2943	intron sense-overlapping	NM_001754	RUNX1	runt-related transcription factor 1 isoform AML1c
TCONS_00022632	XLOC_010933	11.9767	17.5292	-4.13169	446	intergenic
ENST00000556475	MEG8	7.77877	17.1669	-4.10156	480	intergenic
ENST00000447298	H19	196.977	17.0817	-4.09438	524	intergenic
TCONS_00008216	XLOC_003678	10.8314	17.016	-4.08882	300	intergenic
ENST00000560994	RP11-680F8.1	72.0935	16.6254	-4.05532	410	intergenic
ENST00000582120	RP11-720L2.2	32.4557	16.3505	-4.03126	454	intron sense-overlapping	NM_130386	COLEC12	collectin-12
NR_033665	NPSR1-AS1	11.8551	16.0773	-4.00695	4719	intronic antisense	NM_207172	NPSR1	neuropeptide S receptor isoform A
NR_033665	NPSR1-AS1	11.8551	16.0773	-4.00695	4719	intronic antisense	NM_207173	NPSR1	neuropeptide S receptor isoform B
TCONS_00018560	XLOC_008882	14.2544	15.6541	-3.96847	254	intergenic
ENST00000556720	AL132709.5	12.5605	15.6468	-3.96779	456	intergenic
ENST00000400465	FER1L4	50.1056	15.6099	-3.96439	3350	intergenic
ENST00000579368	RP11-674N23.1	5	15.5961	-3.96311	818	intronic antisense	ENST00000306329	SOGA2	SOGA family member 2 [Source:HGNC Symbol;Acc:29121]
ENST00000579368	RP11-674N23.1	5	15.5961	-3.96311	818	natural antisense	ENST00000517570	SOGA2	SOGA family member 2 [Source:HGNC Symbol;Acc:29121]
uc001tdk.2	KRT19P2	5.56166	15.5775	-3.9614	631	intergenic
ENST00000555354	AL132709.5	5	15.5477	-3.95863	469	intergenic
ENST00000414488	AL132709.5	21.2728	15.5458	-3.95845	800	intergenic
ENST00000578216	RP11-334E6.12	8.50362	15.5187	-3.95594	632	natural antisense	NM_006288	THY1	thy-1 membrane glycoprotein preproprotein
ENST00000437646	AC004448.2	5.24615	15.2808	-3.93365	520	intergenic
ENST00000445452	RP4-613B23.1	5	15.0509	-3.91178	473	intronic antisense	NM_005385	NKTR	NK-tumor recognition protein
ENST00000445452	RP4-613B23.1	5	15.0509	-3.91178	473	intronic antisense	NM_145166	ZBTB47	zinc finger and BTB domain-containing protein 47
uc002vvo.1	AF279775	5.63196	14.9994	-3.90684	723	intergenic
TCONS_00010716	XLOC_004430	5.76363	14.9613	-3.90316	217	intergenic
uc010dve.1	EMR4P	11.7018	14.7391	-3.88157	952	intergenic
NR_045012	LMO3	23.6839	14.6962	-3.87737	3784	exon sense-overlapping	NM_001001395	LMO3	LIM domain only protein 3 isoform 1
NR_045012	LMO3	23.6839	14.6962	-3.87737	3784	exon sense-overlapping	NM_001243609	LMO3	LIM domain only protein 3 isoform 1
NR_045012	LMO3	23.6839	14.6962	-3.87737	3784	exon sense-overlapping	NM_001243610	LMO3	LIM domain only protein 3 isoform 1
NR_045012	LMO3	23.6839	14.6962	-3.87737	3784	exon sense-overlapping	NM_001243611	LMO3	LIM domain only protein 3 isoform 2
NR_045012	LMO3	23.6839	14.6962	-3.87737	3784	exon sense-overlapping	NM_001243612	LMO3	LIM domain only protein 3 isoform 3
NR_045012	LMO3	23.6839	14.6962	-3.87737	3784	exon sense-overlapping	NM_001243613	LMO3	LIM domain only protein 3 isoform 4
NR_045012	LMO3	23.6839	14.6962	-3.87737	3784	exon sense-overlapping	NM_018640	LMO3	LIM domain only protein 3 isoform 1
uc002rdd.2	FLJ12334	21.4672	14.6829	-3.87607	2509	intergenic
ENST00000419422	RP11-132A1.4	15.4075	14.6773	-3.87551	705	intergenic
ENST00000457876	AC004383.4	134.09	14.4629	-3.85428	646	intergenic
TCONS_00004743	XLOC_001417	7.57123	13.8483	-3.79164	3273	exon sense-overlapping	ENST00000238831	YIPF4	Yip1 domain family, member 4 [Source:HGNC Symbol;Acc:28145]
TCONS_00014547	XLOC_006924	184.586	13.6611	-3.772	1836	intergenic
ENST00000525436	WT1-AS	7.47232	13.4005	-3.74421	1254	bidirectional	NM_000378	WT1	Wilms tumor protein isoform A
ENST00000525436	WT1-AS	7.47232	13.4005	-3.74421	1254	bidirectional	NM_024424	WT1	Wilms tumor protein isoform B
ENST00000525436	WT1-AS	7.47232	13.4005	-3.74421	1254	bidirectional	NM_024426	WT1	Wilms tumor protein isoform D
NR_045013	LMO3	112.191	13.3248	-3.73604	3600	exon sense-overlapping	NM_001001395	LMO3	LIM domain only protein 3 isoform 1
NR_045013	LMO3	112.191	13.3248	-3.73604	3600	exon sense-overlapping	NM_001243609	LMO3	LIM domain only protein 3 isoform 1
NR_045013	LMO3	112.191	13.3248	-3.73604	3600	exon sense-overlapping	NM_001243610	LMO3	LIM domain only protein 3 isoform 1
NR_045013	LMO3	112.191	13.3248	-3.73604	3600	exon sense-overlapping	NM_001243611	LMO3	LIM domain only protein 3 isoform 2
NR_045013	LMO3	112.191	13.3248	-3.73604	3600	exon sense-overlapping	NM_001243612	LMO3	LIM domain only protein 3 isoform 3
NR_045013	LMO3	112.191	13.3248	-3.73604	3600	exon sense-overlapping	NM_001243613	LMO3	LIM domain only protein 3 isoform 4
NR_045013	LMO3	112.191	13.3248	-3.73604	3600	exon sense-overlapping	NM_018640	LMO3	LIM domain only protein 3 isoform 1
ENST00000440570	AC004383.4	328.258	13.2998	-3.73333	760	intergenic
ENST00000559277	RP11-761I4.3	21.7223	13.116	-3.71326	479	intronic antisense	NM_001080532	TMC3	transmembrane channel-like protein 3
ENST00000436820	AC018470.4	15.3927	13.107	-3.71226	1635	intergenic
ENST00000452578	RP11-20J15.3	48.6153	13.0716	-3.70836	915	natural antisense	NM_001258000	LOC100130539	uncharacterized protein LOC100130539
uc001zcp.1	BC043570	108.173	12.9989	-3.70032	2525	intergenic
ENST00000411754	H19	18.0449	12.9956	-3.69996	1788	intergenic
NR_037595	HHIP-AS1	60.5329	12.9512	-3.69502	1132	natural antisense	NM_022475	HHIP	hedgehog-interacting protein precursor
ENST00000427085	AL132709.5	629.388	12.8734	-3.68632	644	intergenic
NR_038910	PCOLCE-AS1	33.4121	12.8499	-3.68368	2550	natural antisense	NM_001163499	FBXO24	F-box only protein 24 isoform 4
NR_038910	PCOLCE-AS1	33.4121	12.8499	-3.68368	2550	natural antisense	NM_002593	PCOLCE	procollagen C-endopeptidase enhancer 1 precursor
NR_038910	PCOLCE-AS1	33.4121	12.8499	-3.68368	2550	natural antisense	NM_012172	FBXO24	F-box only protein 24 isoform 3
NR_038910	PCOLCE-AS1	33.4121	12.8499	-3.68368	2550	natural antisense	NM_033506	FBXO24	F-box only protein 24 isoform 1
ENST00000565292	EMR4P	12.8601	12.6895	-3.66556	1430
TCONS_00006461	XLOC_003073	5	12.6432	-3.66029	316	intergenic
ENST00000424371	EMX2OS	71.6023	12.6092	-3.65641	454	intergenic
ENST00000485219	RP11-373L8.2	12.5078	12.5364	-3.64806	433	exon sense-overlapping	NM_173824	C3orf38	uncharacterized protein C3orf38
ENST00000575593	RP11-235E17.4	51.3337	12.5059	-3.64453	512	intron sense-overlapping	NM_080704	TRPV1	transient receptor potential cation channel subfamily V member 1
ENST00000503066	RP11-291L15.2	33.781	12.4142	-3.63392	897	bidirectional	NM_022475	HHIP	hedgehog-interacting protein precursor
ENST00000535745	H19	14.6326	12.3794	-3.62987	2090	intergenic
CB112975		40.0144	12.2816	-3.61843	379	intergenic
ENST00000537250	RP11-230G5.2	5.91881	12.2477	-3.61444	690	natural antisense	NM_001031679	MSRB3	methionine-R-sulfoxide reductase B3 isoform 2 precursor
ENST00000537250	RP11-230G5.2	5.91881	12.2477	-3.61444	690	natural antisense	NM_001193460	MSRB3	methionine-R-sulfoxide reductase B3 isoform 2 precursor
ENST00000537250	RP11-230G5.2	5.91881	12.2477	-3.61444	690	natural antisense	NM_001193461	MSRB3	methionine-R-sulfoxide reductase B3 isoform 2 precursor
ENST00000537250	RP11-230G5.2	5.91881	12.2477	-3.61444	690	natural antisense	NM_198080	MSRB3	methionine-R-sulfoxide reductase B3 isoform 1 precursor
ENST00000440436	RP11-536K7.5	5	12.2364	-3.61311	480	natural antisense	NM_000417	IL2RA	interleukin-2 receptor subunit alpha precursor
TCONS_00018418	XLOC_008704	5.52124	12.1989	-3.60868	203	intergenic
ENST00000423719	LINC00484	9.06233	12.197	-3.60845	2745	intergenic
uc002ylc.4	LINC00320	7.2665	12.1837	-3.60688	1961	intergenic
ENST00000548846	RP3-473L9.4	78.2436	12.1269	-3.60014	209	intergenic
ENST00000366314	LINC00311	22.5919	12.059	-3.59204	1566	intergenic
uc022agm.1	BC063788	295.094	11.9953	-3.5844	2244	exon sense-overlapping	NM_001110199	SRRM3	serine/arginine repetitive matrix protein 3
uc001iuv.1	BC070247	8.58563	11.9705	-3.58141	1280	exon sense-overlapping	NM_021738	SVIL	supervillin isoform 2
uc001iuv.1	BC070247	8.58563	11.9705	-3.58141	1280	intron sense-overlapping	NM_003174	SVIL	supervillin isoform 1
uc003lqr.3	BX640700	166.768	11.9592	-3.58005	5117	intergenic
ENST00000423346	RP3-508I15.10	6.20144	11.9127	-3.57443	410	intronic antisense	NM_001002880	CBY1	protein chibby homolog 1 isoform b
ENST00000423346	RP3-508I15.10	6.20144	11.9127	-3.57443	410	intronic antisense	NM_015373	CBY1	protein chibby homolog 1 isoform a
ENST00000429929	AC008174.3	16.4227	11.8844	-3.571	440	natural antisense	NM_173651	FSIP2	fibrous sheath-interacting protein 2
ENST00000537764	RP11-113C12.3	32.9896	11.8201	-3.56317	620	intergenic
ENST00000554211	RP11-799P8.1	11.0892	11.7241	-3.5514	1187	intergenic
ENST00000415991	AC018359.1	19.1232	11.6085	-3.53711	592	intergenic
NR_002785	GNAS-AS1	162.323	11.3878	-3.50941	1158	intronic antisense	NM_016592	GNAS	protein ALEX NESP55
ENST00000509649	RP11-823P9.1	101.884	11.3234	-3.50124	362	intergenic
ENST00000450314	EMX2OS	70.2794	11.2244	-3.48857	520	bidirectional	NM_001165924	EMX2	homeobox protein EMX2 isoform 2
ENST00000450314	EMX2OS	70.2794	11.2244	-3.48857	520	bidirectional	NM_004098	EMX2	homeobox protein EMX2 isoform 1
NR_015436	LINC00461	5	11.1957	-3.48488	641	intergenic
ENST00000584721	RP11-227G15.8	29.59	11.1812	-3.483	552	intergenic
NR_047648	FCGR2C	15.4406	11.1128	-3.47415	2488	exon sense-overlapping	NM_201563	FCGR2C	low affinity immunoglobulin gamma Fc region receptor II-c precursor
ENST00000452120	MEG3	72.7465	11.0994	-3.47241	4489	intergenic
ENST00000568031	RP11-863P13.7	5.61578	11.0914	-3.47137	1313	intergenic
NR_047542	CDKN2B-AS1	20.0256	11.0378	-3.46438	992	intronic antisense	NM_004936	CDKN2B	cyclin-dependent kinase 4 inhibitor B isoform 1
NR_047542	CDKN2B-AS1	20.0256	11.0378	-3.46438	992	intronic antisense	NM_078487	CDKN2B	cyclin-dependent kinase 4 inhibitor B isoform 2
uc003yjz.1	AX746867	15.3442	10.9866	-3.45767	2724	intron sense-overlapping	NM_001135699	YWHAZ	14-3-3 protein zeta/delta
uc003yjz.1	AX746867	15.3442	10.9866	-3.45767	2724	intron sense-overlapping	NM_001135700	YWHAZ	14-3-3 protein zeta/delta
uc003yjz.1	AX746867	15.3442	10.9866	-3.45767	2724	intron sense-overlapping	NM_001135701	YWHAZ	14-3-3 protein zeta/delta
uc003yjz.1	AX746867	15.3442	10.9866	-3.45767	2724	intron sense-overlapping	NM_001135702	YWHAZ	14-3-3 protein zeta/delta
uc003yjz.1	AX746867	15.3442	10.9866	-3.45767	2724	intron sense-overlapping	NM_003406	YWHAZ	14-3-3 protein zeta/delta
uc003yjz.1	AX746867	15.3442	10.9866	-3.45767	2724	intron sense-overlapping	NM_145690	YWHAZ	14-3-3 protein zeta/delta
ENST00000582225	RP11-726O12.3	14.9582	10.8731	-3.4427	2179	exon sense-overlapping	NM_001204477	CDRT4	CMT1A duplicated region transcript 4 protein
ENST00000582225	RP11-726O12.3	14.9582	10.8731	-3.4427	2179	intron sense-overlapping	NM_001204478	FAM18B2-CDRT4	uncharacterized protein LOC100533496
ENST00000433186	ARHGAP26-IT1	5.52052	10.7645	-3.42821	388	intron sense-overlapping	NM_001135608	ARHGAP26	rho GTPase-activating protein 26 isoform b
ENST00000433186	ARHGAP26-IT1	5.52052	10.7645	-3.42821	388	intron sense-overlapping	NM_015071	ARHGAP26	rho GTPase-activating protein 26 isoform a
AF052103		10.031	10.7513	-3.42644	1329	intergenic
ENST00000262870	FER1L4	11.776	10.5925	-3.40496	2923	intergenic
FN100697		5.3927	10.5341	-3.39699	104	intergenic
TCONS_00020862	XLOC_010145	11.0318	10.4692	-3.38808	372	intergenic
ENST00000431803	CDC42-IT1	5.67133	10.4431	-3.38447	690	intron sense-overlapping	NM_001039802	CDC42	cell division control protein 42 homolog isoform 1
ENST00000431803	CDC42-IT1	5.67133	10.4431	-3.38447	690	intron sense-overlapping	NM_001791	CDC42	cell division control protein 42 homolog isoform 1
ENST00000431803	CDC42-IT1	5.67133	10.4431	-3.38447	690	intron sense-overlapping	NM_044472	CDC42	cell division control protein 42 homolog isoform 2
ENST00000459866	WT1-AS	106.756	10.4334	-3.38313	328	bidirectional	NM_000378	WT1	Wilms tumor protein isoform A
ENST00000459866	WT1-AS	106.756	10.4334	-3.38313	328	bidirectional	NM_024424	WT1	Wilms tumor protein isoform B
ENST00000459866	WT1-AS	106.756	10.4334	-3.38313	328	bidirectional	NM_024426	WT1	Wilms tumor protein isoform D
ENST00000528468	RP11-705O3.1	5.12542	10.3749	-3.37503	554	natural antisense	NM_001029859	KCTD21	BTB/POZ domain-containing protein KCTD21
uc010keg.2	AJ420595	40.8119	10.3663	-3.37383	1066	exon sense-overlapping	NM_001017408	GOPC	Golgi-associated PDZ and coiled-coil motif-containing protein isoform b
uc010keg.2	AJ420595	40.8119	10.3663	-3.37383	1066	exon sense-overlapping	NM_020399	GOPC	Golgi-associated PDZ and coiled-coil motif-containing protein isoform a
ENST00000430051	AC012506.4	5	10.3581	-3.37268	572	intergenic
TCONS_00024785	XLOC_012057	9.17342	10.3204	-3.36742	2990	intergenic
ENST00000567527	RP11-701H24.4	24.7038	10.2959	-3.364	1236	intergenic
ENST00000530422	SCARNA9	318.042	10.2141	-3.35248	353	intron sense-overlapping	NM_033395	KIAA1731	centrosomal protein KIAA1731
TCONS_00000842	XLOC_000057	114.902	10.214	-3.35247	649	intergenic
NR_040008	CAPN1	25.0097	10.0987	-3.3361	3040	exon sense-overlapping	NM_001198868	CAPN1	calpain-1 catalytic subunit
NR_040008	CAPN1	25.0097	10.0987	-3.3361	3040	exon sense-overlapping	NM_001198869	CAPN1	calpain-1 catalytic subunit
NR_040008	CAPN1	25.0097	10.0987	-3.3361	3040	exon sense-overlapping	NM_005186	CAPN1	calpain-1 catalytic subunit
uc011mfo.2	BC039483	5.01201	10.0459	-3.32854	1882	intergenic
ENST00000414340	RP11-108M9.1	5.58505	10.0453	-3.32845	608	intergenic
ENST00000540652	RP11-230G5.2	10.5996	9.99091	-3.32062	726	intergenic
uc001pxz.1	BC089451	72.4679	9.92068	-3.31044	1135	intergenic
ENST00000582881	RP11-68I3.11	17.201	9.86663	-3.30256	1052	intron sense-overlapping	NM_033389	SSH2	protein phosphatase Slingshot homolog 2
TCONS_00023282	XLOC_011521	7.86081	9.80693	-3.2938	3205	intergenic
ENST00000584688	RP11-40A13.1	5	9.80495	-3.29351	557	natural antisense	NM_001094	ASIC2	acid-sensing ion channel 2 isoform MDEG1
ENST00000584688	RP11-40A13.1	5	9.80495	-3.29351	557	natural antisense	NM_183377	ASIC2	acid-sensing ion channel 2 isoform MDEG2
ENST00000556099	AL132709.5	22.0121	9.77975	-3.2898	1403	intergenic
NR_038464	LOC439990	5	9.74296	-3.28436	2171	intergenic
NR_047541	CDKN2B-AS1	18.4809	9.73826	-3.28366	1067	intronic antisense	NM_004936	CDKN2B	cyclin-dependent kinase 4 inhibitor B isoform 1
NR_047541	CDKN2B-AS1	18.4809	9.73826	-3.28366	1067	intronic antisense	NM_078487	CDKN2B	cyclin-dependent kinase 4 inhibitor B isoform 2
ENST00000558015	RP11-561C5.6	373.536	9.73328	-3.28293	470	intergenic
ENST00000580195	ANKRD20A5P	5.01124	9.65027	-3.27057	432	intergenic
ENST00000444023	MT1JP	40.1342	9.63063	-3.26763	408
ENST00000447430	AC016831.7	11.2849	9.60471	-3.26374	1616	intergenic
ENST00000553465	MEG8	15.141	9.60376	-3.2636	1176	intergenic
BC094870		35.7367	9.58684	-3.26106	2579	intergenic
AI554154		14.9569	9.46434	-3.2425	243	intergenic
ENST00000584683	RP11-214O1.3	58.0621	9.45364	-3.24087	2140	intron sense-overlapping	NM_006041	HS3ST3B1	heparan sulfate glucosamine 3-O-sulfotransferase 3B1
ENST00000558365	RP11-561C5.5	76.7679	9.44942	-3.24023	452	intergenic
ENST00000432668	AC005682.5	6.51506	9.42232	-3.23608	574	intergenic
uc010fhf.3	ANKRD36BP2	5.57476	9.33645	-3.22287	1693	intergenic
TCONS_00029721	XLOC_014397	17.182	9.31479	-3.21952	256	intergenic
NR_072998	PTK7	10.9512	9.24948	-3.20937	4040	exon sense-overlapping	NM_001270398	PTK7	inactive tyrosine-protein kinase 7 isoform e
NR_072998	PTK7	10.9512	9.24948	-3.20937	4040	exon sense-overlapping	NM_002821	PTK7	inactive tyrosine-protein kinase 7 isoform a precursor
NR_072998	PTK7	10.9512	9.24948	-3.20937	4040	exon sense-overlapping	NM_152880	PTK7	inactive tyrosine-protein kinase 7 isoform b precursor
NR_072998	PTK7	10.9512	9.24948	-3.20937	4040	exon sense-overlapping	NM_152881	PTK7	inactive tyrosine-protein kinase 7 isoform c precursor
NR_072998	PTK7	10.9512	9.24948	-3.20937	4040	exon sense-overlapping	NM_152882	PTK7	inactive tyrosine-protein kinase 7 isoform d precursor
ENST00000457390	RP11-14N7.2	1505.05	9.1491	-3.19363	425	intergenic
ENST00000507571	RP11-471J12.1	8.85837	9.09358	-3.18485	3196	bidirectional	NM_021973	HAND2	heart- and neural crest derivatives-expressed protein 2
uc.468-	uc.468	5.39162	9.09064	-3.18438	489	intergenic
ENST00000532890	RP11-166D19.1	14.1561	9.07488	-3.18188	708	intergenic
ENST00000453284	ZNF32-AS1	5.73181	9.05662	-3.17897	434	natural antisense	NM_001005368	ZNF32	zinc finger protein 32
ENST00000453284	ZNF32-AS1	5.73181	9.05662	-3.17897	434	natural antisense	NM_006973	ZNF32	zinc finger protein 32
ENST00000425214	CCDC144B	5	9.02101	-3.17329	576	intergenic
TCONS_00016208	XLOC_007598	5	8.99817	-3.16963	1043	intergenic
TCONS_00020888	XLOC_010165	7.07381	8.93735	-3.15985	476	intergenic
uc003gpk.1	CR936688	12.3984	8.9227	-3.15748	3788	natural antisense	ENST00000265018	FAM184B	family with sequence similarity 184, member B [Source:HGNC Symbol;Acc:29235]
ENST00000455309	AC017002.1	214.455	8.89101	-3.15235	757	intergenic
ENST00000541782	SCARNA10	5.90122	8.86391	-3.14794	248	intron sense-overlapping	NM_014865	NCAPD2	condensin complex subunit 1
ENST00000503405	RP11-440L14.1	12.5213	8.82774	-3.14204	550	intergenic
ENST00000453478	AC068491.1	44.3784	8.82087	-3.14092	560	intergenic
NR_038228	LOC100506451	41.0383	8.80408	-3.13817	964	intronic antisense	NM_001164748	RASSF8	ras association domain-containing protein 8 isoform a
NR_038228	LOC100506451	41.0383	8.80408	-3.13817	964	intronic antisense	NM_007211	RASSF8	ras association domain-containing protein 8 isoform b
ENST00000424435	RP11-350G8.5	7.07212	8.79884	-3.13731	1756	intronic antisense	NM_000565	IL6R	interleukin-6 receptor subunit alpha isoform 1 precursor
ENST00000424435	RP11-350G8.5	7.07212	8.79884	-3.13731	1756	intronic antisense	NM_001206866	IL6R	interleukin-6 receptor subunit alpha isoform 3 precursor
ENST00000424435	RP11-350G8.5	7.07212	8.79884	-3.13731	1756	intronic antisense	NM_181359	IL6R	interleukin-6 receptor subunit alpha isoform 2 precursor
ENST00000554693	AL132709.8	44.2713	8.79316	-3.13638	1283	intergenic
ENST00000439234	MIR1255B1	5.52246	8.79252	-3.13628	2651	intronic antisense	NM_000722	CACNA2D1	voltage-dependent calcium channel subunit alpha-2/delta-1 precursor
NR_028463	ATXN3	5.31495	8.65915	-3.11423	6526	exon sense-overlapping	NM_001127696	ATXN3	ataxin-3 isoform ad
NR_028463	ATXN3	5.31495	8.65915	-3.11423	6526	exon sense-overlapping	NM_001127697	ATXN3	ataxin-3 isoform e
NR_028463	ATXN3	5.31495	8.65915	-3.11423	6526	exon sense-overlapping	NM_001164774	ATXN3	ataxin-3 isoform b
NR_028463	ATXN3	5.31495	8.65915	-3.11423	6526	exon sense-overlapping	NM_001164776	ATXN3	ataxin-3 isoform g
NR_028463	ATXN3	5.31495	8.65915	-3.11423	6526	exon sense-overlapping	NM_001164777	ATXN3	ataxin-3 isoform j
NR_028463	ATXN3	5.31495	8.65915	-3.11423	6526	exon sense-overlapping	NM_001164778	ATXN3	ataxin-3 isoform o
NR_028463	ATXN3	5.31495	8.65915	-3.11423	6526	exon sense-overlapping	NM_001164779	ATXN3	ataxin-3 isoform r
NR_028463	ATXN3	5.31495	8.65915	-3.11423	6526	exon sense-overlapping	NM_001164780	ATXN3	ataxin-3 isoform u
NR_028463	ATXN3	5.31495	8.65915	-3.11423	6526	exon sense-overlapping	NM_001164781	ATXN3	ataxin-3 isoform y
NR_028463	ATXN3	5.31495	8.65915	-3.11423	6526	exon sense-overlapping	NM_001164782	ATXN3	ataxin-3 isoform ae
NR_028463	ATXN3	5.31495	8.65915	-3.11423	6526	exon sense-overlapping	NM_004993	ATXN3	ataxin-3 reference isoform
NR_028463	ATXN3	5.31495	8.65915	-3.11423	6526	exon sense-overlapping	NM_030660	ATXN3	ataxin-3 isoform h
ENST00000582329	SUZ12P1	6.13774	8.62847	-3.1091	785	intronic antisense	NM_015986	CRLF3	cytokine receptor-like factor 3
ENST00000454066	MIR1255B1	5	8.57208	-3.09965	940	intronic antisense	NM_000722	CACNA2D1	voltage-dependent calcium channel subunit alpha-2/delta-1 precursor
NR_028063	GCC2	10.3407	8.56035	-3.09767	6913	exon sense-overlapping	NM_181453	GCC2	GRIP and coiled-coil domain-containing protein 2
ENST00000438893	AP000356.2	12.6713	8.52989	-3.09253	364	intron sense-overlapping	NM_013430	GGT1	gamma-glutamyltranspeptidase 1 precursor
ENST00000510619	RP1-68D18.2	161.822	8.51324	-3.08971	704	intron sense-overlapping	NM_000610	CD44	CD44 antigen isoform 1 precursor
ENST00000510619	RP1-68D18.2	161.822	8.51324	-3.08971	704	intron sense-overlapping	NM_001001389	CD44	CD44 antigen isoform 2 precursor
ENST00000510619	RP1-68D18.2	161.822	8.51324	-3.08971	704	intron sense-overlapping	NM_001001390	CD44	CD44 antigen isoform 3 precursor
ENST00000510619	RP1-68D18.2	161.822	8.51324	-3.08971	704	intron sense-overlapping	NM_001001391	CD44	CD44 antigen isoform 4 precursor
ENST00000510619	RP1-68D18.2	161.822	8.51324	-3.08971	704	intron sense-overlapping	NM_001001392	CD44	CD44 antigen isoform 5 precursor
ENST00000510619	RP1-68D18.2	161.822	8.51324	-3.08971	704	intron sense-overlapping	NM_001202555	CD44	CD44 antigen isoform 6 precursor
ENST00000510619	RP1-68D18.2	161.822	8.51324	-3.08971	704	intron sense-overlapping	NM_001202556	CD44	CD44 antigen isoform 7 precursor
ENST00000510619	RP1-68D18.2	161.822	8.51324	-3.08971	704	intron sense-overlapping	NM_001202557	CD44	CD44 antigen isoform 8 precursor
ENST00000581636	AC100830.5	11.9283	8.4202	-3.07386	240	intronic antisense	NM_002537	OAZ2	ornithine decarboxylase antizyme 2
TCONS_00012640	XLOC_005575	45.7529	8.4184	-3.07355	871	intergenic
ENST00000571302	RP11-462G12.2	9.6983	8.38391	-3.06762	774	intergenic
ENST00000583956	CTD-2350C19.1	7.29249	8.35669	-3.06293	1940	intronic antisense	NM_001242366	SLC46A1	proton-coupled folate transporter isoform 2
ENST00000583956	CTD-2350C19.1	7.29249	8.35669	-3.06293	1940	natural antisense	NM_080669	SLC46A1	proton-coupled folate transporter isoform 1
ENST00000415406	AC140481.1	7.80303	8.3032	-3.05367	545	intergenic
uc001jwk.3	BC045784	6.5853	8.29341	-3.05196	1851	intron sense-overlapping	NM_001123	ADK	adenosine kinase isoform a
uc001jwk.3	BC045784	6.5853	8.29341	-3.05196	1851	intron sense-overlapping	NM_001202449	ADK	adenosine kinase isoform c
uc001jwk.3	BC045784	6.5853	8.29341	-3.05196	1851	intron sense-overlapping	NM_001202450	ADK	adenosine kinase isoform d
uc001jwk.3	BC045784	6.5853	8.29341	-3.05196	1851	intron sense-overlapping	NM_006721	ADK	adenosine kinase isoform b
ENST00000559455	RP5-977B1.7	24.9599	8.28592	-3.05066	584	bidirectional	NM_001199513	TGIF2	homeobox protein TGIF2
ENST00000559455	RP5-977B1.7	24.9599	8.28592	-3.05066	584	bidirectional	NM_001199514	TGIF2	homeobox protein TGIF2
ENST00000559455	RP5-977B1.7	24.9599	8.28592	-3.05066	584	bidirectional	NM_021809	TGIF2	homeobox protein TGIF2
ENST00000579633	AC124789.1	24.5091	8.27929	-3.04951	468	intronic antisense	NM_001199417	ARHGAP23	rho GTPase-activating protein 23
ENST00000567109	RP11-483P21.3	5	8.27371	-3.04853	2980	intergenic
ENST00000584373	RP11-627G18.3	84.4668	8.26758	-3.04747	669	intergenic
uc002sxx.1	ANKRD36B	326.462	8.25488	-3.04525	2830	exon sense-overlapping	NM_025190	ANKRD36B	ankyrin repeat domain-containing protein 36B
uc003jzu.3	SMA5	5.45632	8.25251	-3.04483	1416	intergenic
ENST00000558621	CTD-2147F2.2	10.0676	8.24184	-3.04297	1357	intergenic
ENST00000544557	RP11-230G5.2	8.33813	8.22935	-3.04078	854	intergenic
ENST00000563280	RP11-463O9.5	302.928	8.19775	-3.03523	319	natural antisense	NM_005251	FOXC2	forkhead box protein C2
chr18:10070425-10083725+	chr18:10070425-10083725	5	8.16772	-3.02993	13300	intergenic
ENST00000580242	RP11-720L2.3	637.229	8.15666	-3.02798	492	intergenic
ENST00000429630	AC093673.5	2175.43	8.13762	-3.02461	648	bidirectional	NM_001010972	ZYX	zyxin
ENST00000429630	AC093673.5	2175.43	8.13762	-3.02461	648	bidirectional	NM_003461	ZYX	zyxin
ENST00000416406	RP3-508I15.14	9.38617	8.12546	-3.02245	500	natural antisense	NM_001199579	SUN2	SUN domain-containing protein 2 isoform a
ENST00000416406	RP3-508I15.14	9.38617	8.12546	-3.02245	500	natural antisense	NM_001199580	SUN2	SUN domain-containing protein 2 isoform b
ENST00000416406	RP3-508I15.14	9.38617	8.12546	-3.02245	500	natural antisense	NM_015374	SUN2	SUN domain-containing protein 2 isoform b
ENST00000581712	RP11-769O8.3	45.6389	8.12503	-3.02237	1605	intron sense-overlapping	NM_005433	YES1	tyrosine-protein kinase Yes
